# Supplementary material for: The Effect of Tumor Location and Extension on Survival in Patients with Sinonasal Mucosal Melanoma: A Systematic Review and Meta-Analysis
Source: Cancers (Basel). 2025 Nov 25;17(23):3757. doi: 10.3390/cancers17233757 (PMC12691534; doi:10.3390/cancers17233757)
Supplement: Supplementary file 1 [file cancers-17-03757-s001.zip]

Archive with 1 entries (1 files):
- cancers-3966393-supplementary.pdf
